# Supplementary material for: Comparative Genomic and Transcriptomic Analyses of Mycobacterium kansasii Subtypes Provide New Insights Into Their Pathogenicity and Taxonomy
Source: Front Cell Infect Microbiol. 2020 Mar 24;10:122. doi: 10.3389/fcimb.2020.00122 (PMC7105574; doi:10.3389/fcimb.2020.00122)
Supplement: Supplementary file 2 [file Data_Sheet_2.xlsx]

## Sheet: Supplementary Table 1 
Supplementary Table 1. Comparasion of assemblies in this study with related publicaly avaiable strains
Strain	KAUST1-1010001495	1010001495	KAUST31010001468	1010001468	KAUST4-1010001458	1010001458	KAUST5-1010001493	1010001493
Subspecies	I	I	III	III	IV	IV	V	V
Total Length (bp)	6486589	6358301	6380929	6141835	6219417	6027332	6060191	5627124
Number of Contigs	1	193	1	164	1	187	1	173
Contigs above 50,000	1	44	1	39	1	39	1	36
Largest Contig (bp)	6486589	377365	6380929	183972	6219417	225928	6060191	201046
Plasmid	0	0	0	0	0	0	0	0
N50	6486589	91256	6380929	65195	6219417	69.082	6060191	54964
Coding Sequences (CDs)	5209	5334	5567	5189	5145	5000	5009	4694
rRNA	3	3	3	3	3	3	3	3

## Sheet: Supplementary Table 2
Supplementary Table 2.Shared Genes’ ID and Function of M. kansasii subtype I and M. tuberculosis H37Rv.
Gene ID (MTB)	Gene ID (kaust I)	Function/Products	Orthologs/Cross Reference	Note
rv0348	kaust1_04196	possible transcriptional regulator	mb0356
rv0595	kaust1_03848	antitoxin VapC4	mb0611c
rv0615	kaust1_03407	possible integral membrane protein	mb0632, mmar0115
rv1129c	kaust1_03288	anaerobic benzoate catabolism transcriptional regulator	mb1160c, mmar1378, msmeg6643	Required for growth on cholesterol
rv1291c	kaust1_00587	hypothetical protein, involves in cell wall process	mb1323c, mmar4121
rv1366	kaust1_00125	GTP pyrophosphokinase YjbM	Mb1401
rv1584c	kaust1_05051	possible PhiRv1 phage protein	mb1610c
rv1585c	kaust1_05052	possible PhiRv1 phage protein	mb1611c
rv1721	kaust1_00970	antitoxin VapB12	mb1750c
rv1801	kaust1_03959	PPE family protein PPE29	mb1829
rv1802	kaust1_03961	PPE family protein PPE30	mb1830, mmar2928
rv2312	kaust1_03313	hypothetical protein	mb2339

## Sheet: Supplementary Table 3
Supplementary Table 3.ANI across 41 M. kansasii assembles and M. tuberculosis H37Rv
ANI across 41 M. kansasii assembles and M. tuberculosis H37Rv	H37Rv.fna	MK_KAUSTII.fa	MK_NLA001001166.fna	MK732.fna	MK_KAUSTIII.fa	MK_174_15_11.fna	MK_14_15.fna	MK10100001468.fna	MK_KAUSTIV.fa	MK_241_15.fna	MK_101001458.fna	MK_49_11.fna	MK_1010001454.fna	MK_KAUSTV.fa	MK1010001493.fna	MKSMC1.fna	MK_KAUSTI.fa	MK1010001495.fna	MK_BR6884.fna	MK_5MK.fna	MK_BR8839.fna	MK_BR8837.fna	MK_K14.fna	MK10MK.fna	MK11_3813.fna	MK_662.fna	MK_BR3657.fna	MK_BR8835.fna	MK1MK.fna	MK_BR6498.fna	MK4MK.fna	MK_K4.fna	MK824.fna	MK_BR7287.fna	MK12478.fna	MK_BR1580.fna	MK662.fna	MK_BR10742.fna	MK11MK.fna	MK_K19.fna	MK6MK.fna	MK11_3469.fna	MK_BR6849.fna	MK_BR10953.fna	MK_BR4404.fna	MK9MK.fna
H37Rv.fna	100	80.2314	79.7204	80.2411	80.1975	80.172	80.1408	80.1414	80.3518	80.4729	80.5054	80.4872	80.4853	80.5411	80.5339	80.1786	80.1823	80.1325	80.2824	80.312	80.3011	80.1955	80.181	80.1837	80.2537	80.1819	80.3812	80.3076	80.1992	80.3428	80.4399	80.184	80.2263	80.268	80.1382	80.2721	80.2066	80.2574	80.2305	80.1805	80.2487	80.1373	80.297	80.271	80.3025	80.4192
MK_KAUSTII.fa	80.2314	100	87.4452	91.9181	91.897	91.8682	91.8255	91.8811	92.862	92.9544	92.9352	93.8353	93.8972	93.758	93.922	92.3466	92.3281	92.4521	92.4503	93.1008	92.4042	92.4524	93.3903	92.3396	92.2921	92.2828	92.5444	92.491	92.8635	92.5008	92.587	93.3185	92.315	92.5915	92.4014	92.495	92.2725	92.5015	92.3716	93.4018	92.3389	92.3464	92.6589	92.4316	92.475	92.3654
MK_NLA001001166.fna	79.7204	87.4452	100	89.4861	89.3582	89.4785	89.3604	89.4112	87.5966	87.6403	87.6288	88.0731	88.0177	88.1215	88.0959	89.7984	89.7892	89.882	89.8479	89.6809	89.8097	89.8189	89.4947	89.8325	89.8106	89.7125	89.8705	89.7201	89.6557	89.7944	89.848	89.5122	89.8538	89.8285	89.8364	89.8176	89.7642	89.7905	89.8482	89.4908	89.9672	89.747	89.719	89.8125	89.8124	89.786
MK732.fna	80.2411	91.9181	89.4861	100	99.4836	99.4525	99.4372	99.4667	91.76	91.7465	91.7662	92.7743	92.8606	92.8351	92.8599	92.5636	92.5337	92.6197	92.5979	92.9189	92.5849	92.6145	92.5385	92.5376	92.8947	92.788	92.6334	92.5785	92.591	92.6575	92.4844	92.5601	92.5248	92.6592	92.5964	92.6307	92.9092	92.544	92.5502	92.5436	92.5062	92.5372	92.965	92.5684	92.6755	92.4847
MK_KAUSTIII.fa	80.1975	91.897	89.3582	99.4836	100	99.8631	99.8576	99.9128	91.5919	91.6594	91.6721	92.856	92.8851	92.7959	92.9181	92.6091	92.5131	92.5204	92.5935	92.8347	92.616	92.5881	92.4516	92.4992	92.9483	92.764	92.6382	92.6147	92.4451	92.7065	92.5002	92.4653	92.4628	92.6118	92.5017	92.568	92.8442	92.657	92.5154	92.4538	92.4553	92.5456	92.9044	92.6336	92.6107	92.5225
MK_174_15_11.fna	80.172	91.8682	89.4785	99.4525	99.8631	100	99.8483	99.8983	91.5736	91.5797	91.6107	92.8059	92.7689	92.8247	92.8639	92.551	92.5072	92.5093	92.529	92.6816	92.6682	92.5712	92.4201	92.5252	92.9239	92.788	92.6337	92.5792	92.4474	92.5694	92.5521	92.4203	92.4943	92.5666	92.4628	92.5692	93.0055	92.5967	92.417	92.4138	92.5258	92.5551	92.8337	92.5324	92.6195	92.5091
MK_14_15.fna	80.1408	91.8255	89.3604	99.4372	99.8576	99.8483	100	99.8558	91.6233	91.6679	91.6851	92.8051	92.8476	92.8104	92.8142	92.578	92.5764	92.598	92.59	92.7344	92.6557	92.5206	92.4187	92.4624	92.9162	92.7496	92.557	92.672	92.4941	92.5657	92.5235	92.4206	92.5857	92.732	92.5793	92.6021	92.9317	92.6582	92.569	92.4064	92.5666	92.5918	92.8201	92.5899	92.5815	92.5678
MK10100001468.fna	80.1414	91.8811	89.4112	99.4667	99.9128	99.8983	99.8558	100	91.6214	91.7727	91.6777	92.7734	92.8992	92.806	92.9368	92.4441	92.5553	92.5231	92.6001	92.7728	92.5749	92.6111	92.3618	92.4675	92.891	92.7671	92.6276	92.6612	92.4835	92.6654	92.4191	92.3545	92.4992	92.6172	92.5606	92.6222	92.8294	92.5621	92.5306	92.3561	92.5576	92.5395	92.8772	92.6373	92.6617	92.508
MK_KAUSTIV.fa	80.3518	92.862	87.5966	91.76	91.5919	91.5736	91.6233	91.6214	100	99.7669	99.88	93.321	93.4611	93.3543	93.509	92.0319	92.0473	92.1223	92.0737	92.1058	92.1452	92.1332	92.0023	92.0976	92.1575	91.9067	92.0767	92.1163	92.2589	92.1169	92.0366	92.0216	92.0637	92.1834	92.0659	92.1356	91.9905	92.1172	92.0562	91.9965	91.9816	91.9545	92.1596	92.113	92.0685	92.1373
MK_241_15.fna	80.4729	92.9544	87.6403	91.7465	91.6594	91.5797	91.6679	91.7727	99.7669	100	99.7828	93.3749	93.4018	93.4971	93.6177	92.1833	92.2568	92.2044	92.2652	92.1975	92.3105	92.2345	92.2354	92.2098	92.2557	92.088	92.3038	92.3478	92.4299	92.3211	92.2014	92.252	92.2003	92.2757	92.1646	92.2354	92.0677	92.2067	92.203	92.2348	92.1406	92.1307	92.266	92.2809	92.2045	92.2265
MK_101001458.fna	80.5054	92.9352	87.6288	91.7662	91.6721	91.6107	91.6851	91.6777	99.88	99.7828	100	93.5424	93.4177	93.4098	93.557	92.1613	92.0406	92.1185	92.1379	92.1577	92.1849	92.2195	92.2078	92.0245	92.1129	92.0134	92.2057	92.1791	92.2493	92.135	92.122	92.2324	92.1664	92.2109	92.111	92.1782	92.1028	92.1397	92.1606	92.1867	92.0589	92.1201	92.1653	92.2091	92.1284	92.1493
MK_49_11.fna	80.4872	93.8353	88.0731	92.7743	92.856	92.8059	92.8051	92.7734	93.321	93.3749	93.5424	100	99.8789	98.5244	98.6385	93.1758	93.1932	93.2168	93.2816	93.2742	93.3504	93.2961	93.1997	93.1071	93.1339	93.1921	93.3746	93.2913	93.2481	93.2689	93.1632	93.1997	93.1681	93.402	93.2227	93.2668	93.1431	93.2977	93.1604	93.1909	93.256	93.2403	93.2547	93.2945	93.3747	93.2624
MK_1010001454.fna	80.4853	93.8972	88.0177	92.8606	92.8851	92.7689	92.8476	92.8992	93.4611	93.4018	93.4177	99.8789	100	98.5813	98.5941	93.2487	93.2353	93.2462	93.2979	93.2573	93.309	93.2568	93.2321	93.2251	93.1899	93.1799	93.3923	93.2882	93.267	93.3084	93.2717	93.2545	93.2672	93.3316	93.3127	93.3149	93.2282	93.3099	93.2077	93.2392	93.2948	93.2095	93.2239	93.3181	93.3172	93.2321
MK_KAUSTV.fa	80.5411	93.758	88.1215	92.8351	92.7959	92.8247	92.8104	92.806	93.3543	93.4971	93.4098	98.5244	98.5813	100	99.879	93.2234	93.1579	93.2525	93.2939	93.2092	93.3323	93.272	93.1152	93.1824	93.1973	93.1012	93.3598	93.3511	93.192	93.3213	93.1127	93.156	93.1952	93.3689	93.1921	93.3236	93.2276	93.3555	93.1554	93.1324	93.2736	93.1543	93.3019	93.316	93.2642	93.3303
MK1010001493.fna	80.5339	93.922	88.0959	92.8599	92.9181	92.8639	92.8142	92.9368	93.509	93.6177	93.557	98.6385	98.5941	99.879	100	93.2812	93.3599	93.3863	93.3946	93.3506	93.4411	93.4801	93.3274	93.3958	93.3432	93.2979	93.5296	93.4773	93.313	93.4138	93.3171	93.3453	93.3463	93.4668	93.3316	93.5526	93.2363	93.4164	93.3514	93.3263	93.4143	93.3289	93.3773	93.4793	93.47	93.3305
MK_5MK.fna	80.312	93.1008	89.6809	92.9189	92.8347	92.6816	92.7344	92.7728	92.1058	92.1975	92.1577	93.2742	93.2573	93.2092	93.3506	99.2396	99.2487	99.2262	99.2119	100	98.9185	98.889	98.7079	99.2184	98.7603	99.0183	98.8727	98.9228	98.8528	99.1938	99.1664	98.7097	99.1797	99.2437	99.2142	98.8617	99.0781	99.2358	99.2327	98.7047	99.1979	99.1671	99.6488	99.227	98.8457	99.2351
MK1010001495.fna	80.1325	92.4521	89.882	92.6197	92.5204	92.5093	92.598	92.5231	92.1223	92.2044	92.1185	93.2168	93.2462	93.2525	93.3863	99.8388	99.8389	100	99.8294	99.2262	99.5093	99.5469	99.0516	99.8165	99.3154	99.4621	99.49	99.5171	99.317	99.7703	99.6903	99.0516	99.8114	99.8576	99.8483	99.4807	99.495	99.8601	99.8104	99.0516	99.799	99.7553	99.4777	99.8742	99.4379	99.8078
MK_BR8839.fna	80.3011	92.4042	89.8097	92.5849	92.616	92.6682	92.6557	92.5749	92.1452	92.3105	92.1849	93.3504	93.309	93.3323	93.4411	99.5793	99.5263	99.5093	99.5498	98.9185	100	99.9211	98.8162	99.499	98.9309	99.2334	99.6178	99.805	99.0875	99.5016	99.4032	98.8162	99.5054	99.5705	99.577	99.5998	99.1769	99.5359	99.5205	98.8162	99.5378	99.4267	99.1628	99.576	99.5964	99.511
MK_BR8837.fna	80.1955	92.4524	89.8189	92.6145	92.5881	92.5712	92.5206	92.6111	92.1332	92.2345	92.2195	93.2961	93.2568	93.272	93.4801	99.5687	99.544	99.5469	99.5819	98.889	99.9211	100	98.7907	99.4877	98.9876	99.2623	99.6229	99.8024	99.0913	99.5084	99.412	98.7907	99.5248	99.5999	99.57	99.6184	99.2047	99.5804	99.4918	98.7907	99.5088	99.4425	99.1742	99.5863	99.6058	99.4692
MK_K14.fna	80.181	93.3903	89.4947	92.5385	92.4516	92.4201	92.4187	92.3618	92.0023	92.2354	92.2078	93.1997	93.2321	93.1152	93.3274	99.0377	98.9836	99.0516	99.1026	98.7079	98.8162	98.7907	100	98.9803	98.482	98.6371	98.7714	98.8009	98.7042	99.0947	99.0021	100	98.9795	99.133	99.0049	98.7621	98.644	99.1323	98.9388	99.9872	99.0004	98.9168	98.9219	99.1162	98.7687	99.0056
MK10MK.fna	80.1837	92.3396	89.8325	92.5376	92.4992	92.5252	92.4624	92.4675	92.0976	92.2098	92.0245	93.1071	93.2251	93.1824	93.3958	99.8181	99.7729	99.8165	99.823	99.2184	99.499	99.4877	98.9803	100	99.2156	99.4112	99.4361	99.5352	99.3414	99.75	99.6387	98.9803	99.7506	99.8397	99.797	99.4702	99.4562	99.8501	99.7303	98.9784	99.7989	99.7121	99.4806	99.8252	99.4642	99.7706
MK11_3813.fna	80.2537	92.2921	89.8106	92.8947	92.9483	92.9239	92.9162	92.891	92.1575	92.2557	92.1129	93.1339	93.1899	93.1973	93.3432	99.3311	99.2702	99.3154	99.3159	98.7603	98.9309	98.9876	98.482	99.2156	100	98.978	98.9688	98.9708	98.8511	99.2286	99.0893	98.4819	99.2848	99.3215	99.3572	99.0078	99.0227	99.2954	99.2326	98.4814	99.2958	99.2971	98.9876	99.3241	98.9402	99.2194
MK_662.fna	80.1819	92.2828	89.7125	92.788	92.764	92.788	92.7496	92.7671	91.9067	92.088	92.0134	93.1921	93.1799	93.1012	93.2979	99.4426	99.4282	99.4621	99.5605	99.0183	99.2334	99.2623	98.6371	99.4112	98.978	100	99.17	99.2167	98.9873	99.4444	99.3168	98.6371	99.4035	99.5588	99.4356	99.1713	99.7294	99.5351	99.4098	98.6371	99.4536	99.4035	99.3303	99.5784	99.2213	99.4125
MK_BR3657.fna	80.3812	92.5444	89.8705	92.6334	92.6382	92.6337	92.557	92.6276	92.0767	92.3038	92.2057	93.3746	93.3923	93.3598	93.5296	99.5304	99.4575	99.49	99.543	98.8727	99.6178	99.6229	98.7714	99.4361	98.9688	99.17	100	99.61	99.0301	99.4339	99.3768	98.7743	99.4335	99.538	99.5047	99.9163	99.1865	99.5278	99.426	98.7714	99.5107	99.4229	99.1665	99.5559	99.9326	99.4647
MK_BR8835.fna	80.3076	92.491	89.7201	92.5785	92.6147	92.5792	92.672	92.6612	92.1163	92.3478	92.1791	93.2913	93.2882	93.3511	93.4773	99.5352	99.5405	99.5171	99.5733	98.9228	99.805	99.8024	98.8009	99.5352	98.9708	99.2167	99.61	100	99.0834	99.4434	99.4203	98.803	99.5065	99.5754	99.5287	99.6246	99.1994	99.5206	99.5115	98.8009	99.5465	99.4239	99.1776	99.5155	99.589	99.5193
MK1MK.fna	80.1992	92.8635	89.6557	92.591	92.4451	92.4474	92.4941	92.4835	92.2589	92.4299	92.2493	93.2481	93.267	93.192	93.313	99.3701	99.3154	99.317	99.3888	98.8528	99.0875	99.0913	98.7042	99.3414	98.8511	98.9873	99.0301	99.0834	100	99.334	99.17	98.7051	99.2946	99.4332	99.3697	99.0779	99.0103	99.4124	99.3071	98.696	99.3599	99.2766	99.0798	99.415	99.0271	99.3229
MK_BR6498.fna	80.3428	92.5008	89.7944	92.6575	92.7065	92.5694	92.5657	92.6654	92.1169	92.3211	92.135	93.2689	93.3084	93.3213	93.4138	99.8095	99.7327	99.7703	99.7836	99.1938	99.5016	99.5084	99.0947	99.75	99.2286	99.4444	99.4339	99.4434	99.334	100	99.6515	99.0947	99.7299	99.803	99.7723	99.4231	99.4081	99.7913	99.7352	99.0947	99.7725	99.671	99.5102	99.81	99.4181	99.7215
MK4MK.fna	80.4399	92.587	89.848	92.4844	92.5002	92.5521	92.5235	92.4191	92.0366	92.2014	92.122	93.1632	93.2717	93.1127	93.3171	99.7159	99.6631	99.6903	99.6839	99.1664	99.4032	99.412	99.0021	99.6387	99.0893	99.3168	99.3768	99.4203	99.17	99.6515	100	99.0041	99.5806	99.7316	99.6703	99.381	99.3353	99.7143	99.6586	99.0031	99.6785	99.5738	99.3768	99.7387	99.3725	99.6177
MK_K4.fna	80.184	93.3185	89.5122	92.5601	92.4653	92.4203	92.4206	92.3545	92.0216	92.252	92.2324	93.1997	93.2545	93.156	93.3453	99.0377	98.9856	99.0516	99.1061	98.7097	98.8162	98.7907	100	98.9803	98.4819	98.6371	98.7743	98.803	98.7051	99.0947	99.0041	100	98.9873	99.133	99.0049	98.7662	98.6453	99.1323	98.9388	100	99.0004	98.9164	98.9244	99.1162	98.7687	99.0056
MK824.fna	80.2263	92.315	89.8538	92.5248	92.4628	92.4943	92.5857	92.4992	92.0637	92.2003	92.1664	93.1681	93.2672	93.1952	93.3463	99.8614	99.7956	99.8114	99.7773	99.1797	99.5054	99.5248	98.9795	99.7506	99.2848	99.4035	99.4335	99.5065	99.2946	99.7299	99.5806	98.9873	100	99.811	99.8386	99.4586	99.4507	99.8223	99.7164	98.9772	99.7339	99.7645	99.4355	99.8188	99.4505	99.7304
MK_KAUSTI.fa	80.1823	92.3281	89.7892	92.5337	92.5131	92.5072	92.5764	92.5553	92.0473	92.2568	92.0406	93.1932	93.2353	93.1579	93.3599	99.8786	100	99.8389	99.8417	99.2487	99.5263	99.544	98.9836	99.7729	99.2702	99.4282	99.4575	99.5405	99.3154	99.7327	99.6631	98.9856	99.7956	99.871	99.8208	99.4949	99.5126	99.8254	99.741	98.9851	99.8029	99.7735	99.4843	99.848	99.4654	99.7732
MKSMC1.fna	80.1786	92.3466	89.7984	92.5636	92.6091	92.551	92.578	92.4441	92.0319	92.1833	92.1613	93.1758	93.2487	93.2234	93.2812	100	99.8786	99.8388	99.8869	99.2396	99.5793	99.5687	99.0377	99.8181	99.3311	99.4426	99.5304	99.5352	99.3701	99.8095	99.7159	99.0377	99.8614	99.9056	99.867	99.5458	99.4643	99.8966	99.8091	99.0346	99.8324	99.7605	99.5029	99.9069	99.4772	99.815
MK_BR6884.fna	80.2824	92.4503	89.8479	92.5979	92.5935	92.529	92.59	92.6001	92.0737	92.2652	92.1379	93.2816	93.2979	93.2939	93.3946	99.8869	99.8417	99.8294	100	99.2119	99.5498	99.5819	99.1026	99.823	99.3159	99.5605	99.543	99.5733	99.3888	99.7836	99.6839	99.1061	99.7773	99.9467	99.8726	99.5507	99.4944	99.8995	99.8168	99.1026	99.8609	99.795	99.5204	99.8992	99.522	99.7558
MK_BR7287.fna	80.268	92.5915	89.8285	92.6592	92.6118	92.5666	92.732	92.6172	92.1834	92.2757	92.2109	93.402	93.3316	93.3689	93.4668	99.9056	99.871	99.8576	99.9467	99.2437	99.5705	99.5999	99.133	99.8397	99.3215	99.5588	99.538	99.5754	99.4332	99.803	99.7316	99.133	99.811	100	99.903	99.5538	99.5541	99.9015	99.8492	99.133	99.897	99.8306	99.519	99.9071	99.5313	99.8542
MK12478.fna	80.1382	92.4014	89.8364	92.5964	92.5017	92.4628	92.5793	92.5606	92.0659	92.1646	92.111	93.2227	93.3127	93.1921	93.3316	99.867	99.8208	99.8483	99.8726	99.2142	99.577	99.57	99.0049	99.797	99.3572	99.4356	99.5047	99.5287	99.3697	99.7723	99.6703	99.0049	99.8386	99.903	100	99.544	99.5644	99.8809	99.7752	99.0042	99.8136	99.7762	99.4929	99.8757	99.5115	99.7617
MK_BR1580.fna	80.2721	92.495	89.8176	92.6307	92.568	92.5692	92.6021	92.6222	92.1356	92.2354	92.1782	93.2668	93.3149	93.3236	93.5526	99.5458	99.4949	99.4807	99.5507	98.8617	99.5998	99.6184	98.7621	99.4702	99.0078	99.1713	99.9163	99.6246	99.0779	99.4231	99.381	98.7662	99.4586	99.5538	99.544	100	99.2026	99.5407	99.4703	98.7621	99.5188	99.4624	99.1032	99.5315	99.9149	99.4849
MK662.fna	80.2066	92.2725	89.7642	92.9092	92.8442	93.0055	92.9317	92.8294	91.9905	92.0677	92.1028	93.1431	93.2282	93.2276	93.2363	99.4643	99.5126	99.495	99.4944	99.0781	99.1769	99.2047	98.644	99.4562	99.0227	99.7294	99.1865	99.1994	99.0103	99.4081	99.3353	98.6453	99.4507	99.5541	99.5644	99.2026	100	99.5415	99.4862	98.6448	99.4553	99.4984	99.2986	99.5569	99.1583	99.4408
MK_BR10742.fna	80.2574	92.5015	89.7905	92.544	92.657	92.5967	92.6582	92.5621	92.1172	92.2067	92.1397	93.2977	93.3099	93.3555	93.4164	99.8966	99.8254	99.8601	99.8995	99.2358	99.5359	99.5804	99.1323	99.8501	99.2954	99.5351	99.5278	99.5206	99.4124	99.7913	99.7143	99.1323	99.8223	99.9015	99.8809	99.5407	99.5415	100	99.8257	99.1323	99.8736	99.7863	99.5584	99.9279	99.5137	99.8233
MK11MK.fna	80.2305	92.3716	89.8482	92.5502	92.5154	92.417	92.569	92.5306	92.0562	92.203	92.1606	93.1604	93.2077	93.1554	93.3514	99.8091	99.741	99.8104	99.8168	99.2327	99.5205	99.4918	98.9388	99.7303	99.2326	99.4098	99.426	99.5115	99.3071	99.7352	99.6586	98.9388	99.7164	99.8492	99.7752	99.4703	99.4862	99.8257	100	98.9376	99.7547	99.6744	99.485	99.7946	99.4528	99.7661
MK_K19.fna	80.1805	93.4018	89.4908	92.5436	92.4538	92.4138	92.4064	92.3561	91.9965	92.2348	92.1867	93.1909	93.2392	93.1324	93.3263	99.0346	98.9851	99.0516	99.1026	98.7047	98.8162	98.7907	99.9872	98.9784	98.4814	98.6371	98.7714	98.8009	98.696	99.0947	99.0031	100	98.9772	99.133	99.0042	98.7621	98.6448	99.1323	98.9376	100	99.0004	98.9194	98.9219	99.1162	98.7598	99.0056
MK6MK.fna	80.2487	92.3389	89.9672	92.5062	92.4553	92.5258	92.5666	92.5576	91.9816	92.1406	92.0589	93.256	93.2948	93.2736	93.4143	99.8324	99.8029	99.799	99.8609	99.1979	99.5378	99.5088	99.0004	99.7989	99.2958	99.4536	99.5107	99.5465	99.3599	99.7725	99.6785	99.0004	99.7339	99.897	99.8136	99.5188	99.4553	99.8736	99.7547	99.0004	100	99.7439	99.4689	99.8835	99.51	99.8026
MK11_3469.fna	80.1373	92.3464	89.747	92.5372	92.5456	92.5551	92.5918	92.5395	91.9545	92.1307	92.1201	93.2403	93.2095	93.1543	93.3289	99.7605	99.7735	99.7553	99.795	99.1671	99.4267	99.4425	98.9168	99.7121	99.2971	99.4035	99.4229	99.4239	99.2766	99.671	99.5738	98.9164	99.7645	99.8306	99.7762	99.4624	99.4984	99.7863	99.6744	98.9194	99.7439	100	99.446	99.7973	99.4182	99.6816
MK_BR6849.fna	80.297	92.6589	89.719	92.965	92.9044	92.8337	92.8201	92.8772	92.1596	92.266	92.1653	93.2547	93.2239	93.3019	93.3773	99.5029	99.4843	99.4777	99.5204	99.6488	99.1628	99.1742	98.9219	99.4806	98.9876	99.3303	99.1665	99.1776	99.0798	99.5102	99.3768	98.9244	99.4355	99.519	99.4929	99.1032	99.2986	99.5584	99.485	98.9219	99.4689	99.446	100	99.5205	99.1124	99.4613
MK_BR10953.fna	80.271	92.4316	89.8125	92.5684	92.6336	92.5324	92.5899	92.6373	92.113	92.2809	92.2091	93.2945	93.3181	93.316	93.4793	99.9069	99.848	99.8742	99.8992	99.227	99.576	99.5863	99.1162	99.8252	99.3241	99.5784	99.5559	99.5155	99.415	99.81	99.7387	99.1162	99.8188	99.9071	99.8757	99.5315	99.5569	99.9279	99.7946	99.1162	99.8835	99.7973	99.5205	100	99.4932	99.8104
MK_BR4404.fna	80.3025	92.475	89.8124	92.6755	92.6107	92.6195	92.5815	92.6617	92.0685	92.2045	92.1284	93.3747	93.3172	93.2642	93.47	99.4772	99.4654	99.4379	99.522	98.8457	99.5964	99.6058	98.7687	99.4642	98.9402	99.2213	99.9326	99.589	99.0271	99.4181	99.3725	98.7687	99.4505	99.5313	99.5115	99.9149	99.1583	99.5137	99.4528	98.7598	99.51	99.4182	99.1124	99.4932	100	99.4576
MK9MK.fna	80.4192	92.3654	89.786	92.4847	92.5225	92.5091	92.5678	92.508	92.1373	92.2265	92.1493	93.2624	93.2321	93.3303	93.3305	99.815	99.7732	99.8078	99.7558	99.2351	99.511	99.4692	99.0056	99.7706	99.2194	99.4125	99.4647	99.5193	99.3229	99.7215	99.6177	99.0056	99.7304	99.8542	99.7617	99.4849	99.4408	99.8233	99.7661	99.0056	99.8026	99.6816	99.4613	99.8104	99.4576	100

## Sheet: Supplementary Table 4
Supplementary Table 4. Expression change (log2FC) of DEGs M. kansasii subtype I and their annotatons in comparison with M. kansasii subtype II-V
Locus tag	KAUST-II	KAUST-III	KAUST-IV	KAUST-V	Annotation	Orthologs/Cross Reference in M. marinum E11	Orthologs/Cross Reference in M. tuberculosis H37Rv	Functional Category
kaust1_04094	-4.36	-2.17	-2.94	-7.36	Hypothetical protein	MMARE11_RS18785 (MMARE11_37930)	Rv1419	Conserved hypothetical protein			lipid metabolism	4
kaust1_03521	-2.27	-8.02	-2.19	-3.69	Primosomal protein	MMARE11_RS05830 (MMARE11_11820)	Rv3311	Conserved hypothetical protein			information pathways	2
kaust1_04740	-5.08	-4.88	-2.4	-5.37	Tat (twin-arginine translocation) pathway signal sequence containing protein		Rv3899c	intermediary metabolism and respiration			cell wall and cell processes	6
kaust1_02924	-2.66	-6.3	-2.18	-8.13	FkbM family methyltransferase		Rv2956	intermediary metabolism and respiration			intermediary metabolism and respiration	15
kaust1_05472	-2.25	-2.59	-2.47	-2.9	Possible aminopeptidase pepC	MMARE11_RS23305 (MMARE11_47000)	Rv0800	intermediary metabolism and respiration			regulatory proteins	9
kaust1_03175	-2.67	-2.24	-5.08	-3.02	Hypothetical protein			Conserved hypothetical protein			PPE family protein	1
kaust1_03884	-2.13	-4.64	-2.53	-4.8	Hypothetical protein			Conserved hypothetical protein			Conserved hypothetical protein	11
kaust1_00583	-9.16	-5.05	-10.38	-6.87	ADP-ribose pyrophosphatase	MMARE11_RS19525 (MMARE11_39350)	Rv1700	information pathways
kaust1_03261	-2.03	-5.48	-4.14	-2.15	Posssible NADH dehydrogenase I (chain K) NuoK (NADH-ubiquinone oxidoreductase chain K)	MMARE11_RS06770 (MMARE11_13730)	Rv3155	intermediary metabolism and respiration
kaust1_04098	-2.35	-2.6	-2.57	-4.51	DUF2752 domain-containing protein	MMARE11_RS03365 (MMARE11_06740)	Rv1616	cell wall and cell processes
kaust1_02549	2.85	8.03	2.37	9.83	Protocatechuate 3,4-dioxygenase subunit alpha			intermediary metabolism and respiration
kaust1_05036	2.31	6.81	3.5	3.78	SRPBCC family protein			regulatory proteins
kaust1_03116	2.33	3.95	2.02	8.06	Hypothetical protein	MMARE11_RS07495 (MMARE11_15270)		Conserved hypothetical protein
kaust1_03036	2.02	3.66	3.98	2.48	CsbD family protein	MMARE11_RS14380 (MMARE11_29120)		intermediary metabolism and respiration
kaust1_00354	2.34	5.55	1.77	3.74	Sigma-70 family RNA polymerase sigma factor	MMARE11_RS04600 (MMARE11_09240)		information pathways
kaust1_04556	2.28	5.75	7.61	7.43	AbrB family transcriptional regulator			regulatory proteins
kaust1_00451	3.73	4.86	2.63	4.31	PucR family transcriptional regulator	MMARE11_RS20115(MMARE11_40550)	Rv1194c	regulatory proteins
kaust1_01268	2.21	9.3	4.22	8.83	SRPBCC family protein			regulatory proteins
kaust1_01222	3.59	3.58	3.4	7.51	Amidohydrolase	MMARE11_RS12520 (MMARE11_25380)		intermediary metabolism and respiration
kaust1_02485	2.03	5.01	4.36	5.76	Hypothetical protein	MMARE11_RS10140 (MMARE11_20560)		Conserved hypothetical protein
kaust1_00664	2.35	6.99	2.66	4.13	Possible propionyl-CoA carboxylase beta chain 4 AccD4 (propanoyl-CoA:carbon dioxide ligase)	MMARE11_RS18860 (MMARE11_38070)	Rv3799c	lipid metabolism
kaust1_03607	3.2	6.82	3	5.95	Mandelate racemase	MMARE11_RS04045 (MMARE11_08150)		intermediary metabolism and respiration
kaust1_00298	2.73	3.9	4.82	8.49	Hypothetical protein			Conserved hypothetical protein
kaust1_02228	2.27	2.96	3.26	9.11	Possible transcriptional regulatory protein (probably ArsR-family)	MMARE11_RS09865 (MMARE11_20010)	Rv2640c	regulatory proteins
kaust1_04999	3.03	5.73	3.43	4.16	Hypothetical protein	MMARE11_RS25000 (MMARE11_50420)	Rv3706c	Conserved hypothetical protein
kaust1_00463	2.12	4.45	6.15	7.32	Phenyloxazoline synthase MbtB (phenyloxazoline synthetase)	MMARE11_RS17790 (MMARE11_36000)	Rv2928	lipid metabolism
kaust1_04397	2.97	4.8	5.71	3.29	Possible transcriptional regulatory protein	MMARE11_RS02015 (MMARE11_04000)	Rv0196	regulatory proteins
kaust1_03550	2.88	5.66	4.52	5	TetR/AcrR family transcriptional regulator	MMARE11_RS05720 (MMARE11_11530)		regulatory proteins
kaust1_04190	4.23	8.68	3.07	6.18	Nucleotidyltransferase family protein	MMARE11_RS02925 (MMARE11_05830)	Rv0345	intermediary metabolism and respiration
kaust1_02819	4.97	5.81	6	5.3	Immunogenic protein Mpt63 (antigen Mpt63/MPB63)	MMARE11_RS08595 (MMARE11_17500)	Rv1926c	cell wall and cell processes
kaust1_03917	2.65	2.78	2.07	4.95	Probable conserved transmembrane protein	MMARE11_RS04225 (MMARE11_08520)	Rv0556	cell wall and cell processes
kaust1_04354	2.38	7.42	2.74	7.98	Possible methyltransferase (methylase)	MMARE11_RS02195 (MMARE11_04350)	Rv0224c	intermediary metabolism and respiration
kaust1_03953	2.2	4.07	3.47	5.75	NrdH-redoxin	MMARE11_RS04055 (MMARE11_08170)	Rv3198A	intermediary metabolism and respiration
kaust1_00811	2.78	3.25	3.57	6.67	TetR/AcrR family transcriptional regulator			regulatory proteins
kaust1_05035	2.2	5.37	5.04	3.53	LLM class F420-dependent oxidoreductase	MMARE11_RS03290 (MMARE11_06580)	Rv0407	intermediary metabolism and respiration
kaust1_00242	4.78	2.41	2.85	2.9	Cysteine dioxygenase	MMARE11_RS20900 (MMARE11_42210)	Rv1065	intermediary metabolism and respiration
kaust1_00853	3.34	3.69	2.01	4.01	ComEC/Rec2 family competence protein	MMARE11_RS28135 (MMARE11_36420)	Rv2414c	cell wall and cell processes
kaust1_05013	2.85	9.83	5.18	5.74	Hypothetical protein			Conserved hypothetical protein
kaust1_00353	2.22	7.69	1.37	2.38	Transcription initiation protein		Rv1134	regulatory proteins
kaust1_02633	2.84	6.63	4.94	3.66	Alpha/beta hydrolase	MMARE11_RS09540 (MMARE11_19430)	Rv2695	cell wall and cell processes
kaust1_00682	2.29	5.23	2.11	2.63	PPE family protein PPE27	MMARE11_RS08715 (MMARE11_17770);MMARE11_RS12825 (MMARE11_26010)	Rv1801	PPE family protein
kaust1_00009	4.99	12.09	7.46	9.17	DUF2630 family protein	MMARE11_RS22115 (MMARE11_44630)	Rv0898c	Conserved hypothetical protein
kaust1_04192	2.09	3.51	2.39	3.82	Xanthine dehydrogenase family protein subunit M	MMARE11_RS02915 (MMARE11_05810)	Rv0375c	intermediary metabolism and respiration
kaust1_00460	3.11	3.94	6.65	5.46	Polyketide synthetase MbtC (polyketide synthase)	MMARE11_RS17795 (MMARE11_36010)	Rv2382c	lipid metabolism
kaust1_04531	2.05	4.65	1.5	4.12	SDR family oxidoreductase	MMARE11_RS01395 (MMARE11_02760)	Rv1928c	intermediary metabolism and respiration
kaust1_00501	4.37	7.2	5.4	7.7	DUF4190 domain-containing protein			cell wall and cell processes
kaust1_04445	2.05	4.88	1.57	7.61	Acyl-CoA thioesterase II	MMARE11_RS01790 (MMARE11_03550)		lipid metabolism
kaust1_00464	2.5	3.46	5.91	3.96	Hypothetical protein	MMARE11_RS11235 (MMARE11_22760)		Conserved hypothetical protein

## Sheet: Supplementary Table 5
Supplementary Table 5. Description of upregulated genes in M. kansasii subtype I-V
Query	Gene name	EC number	KEGG KO	KEGG pathway	COG category	Description	GO terms
kaust1_00583		3.6.1.13	ko:K01515	ko00230 map00230	L	pfam nudix
kaust1_02924					H	Methyltransferase FkbM domain
kaust1_03175
kaust1_03261	nuoK	1.6.5.3	ko:K00340 ko:K05576	ko00190 ko01100 map00190 map01100	C	NDH-1 shuttles electrons from NADH via FMN and iron- sulfur (Fe-S) centers to quinones in the respiratory chain. The immediate electron acceptor for the enzyme in this species is believed to be a menaquinone. Couples the redox reaction to proton translocation (for every two electrons transferred four hydrogen ions are translocated across the cytoplasmic membrane) and thus conserves the redox ener…	GO:0003674 GO:0003824 GO:0003954 GO:0005575 GO:0005623 GO:0005886 GO:0006091 GO:0006119 GO:0006120 GO:0006139 GO:0006163 GO:0006725 GO:0006753 GO:0006793 GO:0006796 GO:0006807 GO:0008137 GO:0008150 GO:0008152 GO:0009117 GO:0009123 GO:0009126 GO:0009141 GO:0009144 GO:0009150 GO:0009161 GO:0009167 GO:0009199 GO:0009205 GO:0009259 GO:0009987 GO:0015980 GO:0016020 GO:0016310 GO:0016491 GO:0016651 GO:…
kaust1_03521
kaust1_03884
kaust1_04094					S	Ricin-type beta-trefoil lectin domain	GO:0005575 GO:0005576
kaust1_04098					S	Protein of unknown function (DUF2752)
kaust1_04740
kaust1_05472	apeB	3.4.11.21	ko:K01267		E	M18 family aminopeptidase 2	GO:0003674 GO:0003824 GO:0004177 GO:0005488 GO:0005575 GO:0005622 GO:0005623 GO:0005737 GO:0005829 GO:0005886 GO:0006508 GO:0006518 GO:0006807 GO:0008150 GO:0008152 GO:0008233 GO:0008235 GO:0008237 GO:0008238 GO:0008270 GO:0009987 GO:0016020 GO:0016787 GO:0019538 GO:0034641 GO:0043167 GO:0043169 GO:0043170 GO:0043603 GO:0044237 GO:0044238 GO:0044424 GO:0044444 GO:0044464 GO:0046872 GO:0046914 GO:…
kaust2_00056					N	Polymorphic PE/PPE proteins C terminal	GO:0005575 GO:0005618 GO:0005623 GO:0008150 GO:0009605 GO:0009607 GO:0030312 GO:0043207 GO:0044403 GO:0044419 GO:0044464 GO:0050896 GO:0051701 GO:0051704 GO:0051707 GO:0052173 GO:0052200 GO:0052564 GO:0052572 GO:0071944 GO:0075136
kaust2_00436			ko:K07161		S	Protein containing von Willebrand factor type A (VWA) domain
kaust2_00455	comE		ko:K02238		S	ComEC Rec2-related protein
kaust2_00570	uspA		ko:K02025 ko:K05814 ko:K15771	ko02010 map02010	P	ABC transporter
kaust2_00663					IQ	acyl carrier protein
kaust2_00676					T	Universal stress protein family
kaust2_00767	dehII	3.8.1.2	ko:K01560	ko00361 ko00625 ko01100 ko01120 map00361 map00625 map01100 map01120	S	haloacid dehalogenase
kaust2_00845		1.1.1.1 1.1.1.284	ko:K00121	ko00010 ko00071 ko00350 ko00625 ko00626 ko00680 ko00830 ko00980 ko00982 ko01100 ko01110 ko01120 ko01130 ko01200 ko01220 ko05204 map00010 map00071 map00350 map00625 map00626 map00680 map00830 map00980 map00982 map01100 map01110 map01120 map01130 map01200 map01220 map05204	C	Zinc-binding dehydrogenase
kaust2_01299			ko:K21687 ko:K21689 ko:K21691		M	Transglycosylase-like domain
kaust2_01489		5.3.1.13	ko:K06041	ko00540 ko01100 map00540 map01100	K	but domain identity suggests it may be a signal-transduction protein
kaust2_01663		2.3.1.12	ko:K00627	ko00010 ko00020 ko00620 ko01100 ko01110 ko01120 ko01130 ko01200 map00010 map00020 map00620 map01100 map01110 map01120 map01130 map01200	C	2-oxoacid dehydrogenases acyltransferase (catalytic domain)
kaust2_01725
kaust2_02452	tesA				Q	thioesterase	GO:0005575 GO:0005623 GO:0005886 GO:0006629 GO:0008150 GO:0008152 GO:0008610 GO:0009058 GO:0009273 GO:0009605 GO:0009607 GO:0009987 GO:0016020 GO:0016043 GO:0022607 GO:0035821 GO:0042546 GO:0043207 GO:0044003 GO:0044085 GO:0044238 GO:0044403 GO:0044419 GO:0044464 GO:0050896 GO:0051701 GO:0051704 GO:0051707 GO:0051817 GO:0052031 GO:0052173 GO:0052200 GO:0052255 GO:0052552 GO:0052553 GO:0052561 GO:…
kaust2_02935					N	PPE family
kaust2_03514	phoU		ko:K02039		P	Plays a role in the regulation of phosphate uptake	GO:0003674 GO:0005488 GO:0005515 GO:0005575 GO:0005622 GO:0005623 GO:0005737 GO:0005829 GO:0005886 GO:0008150 GO:0009892 GO:0010563 GO:0010966 GO:0016020 GO:0019220 GO:0019222 GO:0031323 GO:0031324 GO:0032879 GO:0034762 GO:0034763 GO:0034765 GO:0034766 GO:0042802 GO:0042803 GO:0043269 GO:0043271 GO:0044070 GO:0044424 GO:0044444 GO:0044464 GO:0045936 GO:0046983 GO:0048519 GO:0048523 GO:0050789 GO:…
kaust2_05071					K	Transcriptional regulator
kaust2_05679					S	but contains signal peptide and domain identity with periplasmic component of the tol biopolymer transport system
kaust3_02195					L	ERCC4 domain
kaust3_02528					S	Lipoprotein confined to pathogenic Mycobacterium
kaust3_02679					T	Antar domain
kaust3_04552					L	Integrase core domain
kaust3_05065	hsd4B				I	dehydratase
kaust4_00117			ko:K16783 ko:K16785 ko:K16786 ko:K16787	ko02010 map02010	P	cobalt transport	GO:0005575 GO:0005623 GO:0005886 GO:0008150 GO:0016020 GO:0040007 GO:0044464 GO:0071944
kaust4_00432	nia				S	Oxidoreductase
kaust4_00790
kaust4_01552					S	Pyridoxamine 5'-phosphate oxidase
kaust4_01737	rsfA				T	Contains identity with a pfam01740 STAS domain. the STAS (after sulphate transporter and antisigma factor antagonist) domain is found in the C terminal region of sulphate transporters and bacterial antisigma factor antagonists. it has been Sug	GO:0000988 GO:0000989 GO:0003674 GO:0006355 GO:0008150 GO:0009889 GO:0009891 GO:0009893 GO:0010468 GO:0010556 GO:0010557 GO:0010604 GO:0010628 GO:0019219 GO:0019222 GO:0031323 GO:0031325 GO:0031326 GO:0031328 GO:0043856 GO:0045893 GO:0045935 GO:0048518 GO:0048522 GO:0050789 GO:0050794 GO:0051171 GO:0051173 GO:0051252 GO:0051254 GO:0060255 GO:0065007 GO:0080090 GO:0140110 GO:1902680 GO:1903506 GO:…
kaust4_01980					S	Alpha beta hydrolase
kaust4_02001	yhfW		ko:K09471	ko00330 ko01100 map00330 map01100	CE	FAD dependent oxidoreductase	GO:0003674 GO:0003824 GO:0005575 GO:0005622 GO:0005623 GO:0005737 GO:0008150 GO:0008152 GO:0016491 GO:0044424 GO:0044464 GO:0055114
kaust4_02002					KT	Transcriptional regulatory protein C terminal
kaust4_02190	ltbR				K	Transcriptional regulator
kaust4_02247					T	STAS domain
kaust4_02732	usfY
kaust4_02843					K	araC family
kaust4_02892					S	Amidohydrolase family
kaust4_03428	prmC_1	2.1.1.297	ko:K02493		J	methylase
kaust4_03432	fgd_1	1.1.98.2	ko:K15510		C	F420-dependent oxidoreductase G6PDH family
kaust4_03688					S	Protein of unknown function (DUF2470)
kaust4_03698					S	membrane
kaust4_03890					Q	amidohydrolase
kaust4_03916					N	Polymorphic PE/PPE proteins C terminal
kaust4_03918		3.4.14.13	ko:K20742		M	glycosyl transferase
kaust4_03921					N	Polymorphic PE/PPE proteins C terminal
kaust4_03923	abrB		ko:K07120		S	ammonia monooxygenase	GO:0005575 GO:0005623 GO:0005886 GO:0016020 GO:0044464 GO:0071944
kaust4_03924		5.3.2.8	ko:K16514	ko00362 ko01120 map00362 map01120	S	PrpF protein
kaust4_03990					S	Polyketide cyclase / dehydrase and lipid transport
kaust4_04077	yxaF		ko:K16137 ko:K18939		K	Transcriptional regulator	GO:0000976 GO:0001067 GO:0003674 GO:0003676 GO:0003677 GO:0003690 GO:0003700 GO:0005488 GO:0005575 GO:0005622 GO:0005623 GO:0005737 GO:0005829 GO:0006355 GO:0008150 GO:0009889 GO:0010468 GO:0010556 GO:0019219 GO:0019222 GO:0031323 GO:0031326 GO:0043565 GO:0044212 GO:0044424 GO:0044444 GO:0044464 GO:0050789 GO:0050794 GO:0051171 GO:0051252 GO:0060255 GO:0065007 GO:0080090 GO:0097159 GO:0140110 GO:…
kaust4_04274
kaust4_04276	iniA				S	Dynamin family	GO:0003674 GO:0005215 GO:0005575 GO:0005618 GO:0005623 GO:0005886 GO:0006810 GO:0008150 GO:0015562 GO:0016020 GO:0022857 GO:0030312 GO:0044464 GO:0051179 GO:0051234 GO:0055085 GO:0071944
kaust4_04297	echA8_1				I	Enoyl-CoA hydratase
kaust4_04490	mutY		ko:K03575	ko03410 map03410	L	adenine glycosylase	GO:0003674 GO:0003824 GO:0005575 GO:0005623 GO:0005886 GO:0006139 GO:0006259 GO:0006281 GO:0006284 GO:0006725 GO:0006807 GO:0006950 GO:0006974 GO:0008150 GO:0008152 GO:0009987 GO:0016020 GO:0016787 GO:0033554 GO:0034641 GO:0043170 GO:0044237 GO:0044238 GO:0044260 GO:0044464 GO:0046483 GO:0050896 GO:0051716 GO:0071704 GO:0071944 GO:0090304 GO:1901360
kaust4_04625
kaust4_04636
kaust4_04643	ybdK_1				S	ATP-dependent carboxylate-amine ligase which exhibits weak glutamate--cysteine ligase activity
kaust4_04812					K	tetR family
kaust4_04861
kaust4_04864					K	Transcriptional regulator
kaust4_05027	yjqB				C	Replication protein
kaust4_05238
kaust4_05258					K	regulatory protein TetR
kaust4_05335					GM	epimerase dehydratase
kaust4_05339
kaust4_05434					K	Transcriptional regulator
kaust4_05721	ssb1		ko:K03111	ko03030 ko03430 ko03440 map03030 map03430 map03440	L	Single-stranded DNA-binding protein
kaust5_00603	modF	3.6.3.21 3.6.3.34	ko:K02013 ko:K02028 ko:K05776	ko02010 map02010	P	ABC transporter	GO:0000166 GO:0003674 GO:0005488 GO:0005524 GO:0008144 GO:0017076 GO:0030554 GO:0032553 GO:0032555 GO:0032559 GO:0035639 GO:0036094 GO:0043167 GO:0043168 GO:0097159 GO:0097367 GO:1901265 GO:1901363
kaust5_00736
kaust5_00758		2.3.1.20	ko:K00635	ko00561 ko01100 map00561 map01100	I	Belongs to the long-chain O-acyltransferase family	GO:0000302 GO:0001666 GO:0003674 GO:0003824 GO:0004144 GO:0005575 GO:0005618 GO:0005623 GO:0005886 GO:0006629 GO:0006638 GO:0006639 GO:0006641 GO:0006950 GO:0006979 GO:0008150 GO:0008152 GO:0008374 GO:0008610 GO:0009058 GO:0009628 GO:0009987 GO:0010035 GO:0016020 GO:0016411 GO:0016740 GO:0016746 GO:0016747 GO:0019432 GO:0030312 GO:0036293 GO:0040007 GO:0042221 GO:0042493 GO:0044110 GO:0044116 GO:…
kaust5_01196			ko:K08167		EGP	Major facilitator superfamily
kaust5_02047					K	tetR family
kaust5_02090			ko:K06994		S	transport protein
kaust5_02709	ephE				S	Alpha beta hydrolase
kaust5_02836	fadE34				I	acyl-CoA dehydrogenase	GO:0005575 GO:0005623 GO:0005886 GO:0016020 GO:0044464 GO:0071944
kaust5_03461	purH	2.1.2.3 3.5.4.10	ko:K00602	ko00230 ko00670 ko01100 ko01110 ko01130 ko01523 map00230 map00670 map01100 map01110 map01130 map01523	F	bifunctional purine biosynthesis protein PurH	GO:0005575 GO:0005623 GO:0005886 GO:0008150 GO:0016020 GO:0040007 GO:0044464 GO:0071944
kaust5_03489	moaB	4.2.1.96	ko:K01724	ko00790 map00790	H	molybdenum cofactor
kaust5_03573					T	PhoQ Sensor
kaust5_03793	narK		ko:K02575	ko00910 map00910	P	involved in excretion of nitrite produced by the dissimilatory reduction of nitrate. responsible for the translocation of the substrate across the membrane
kaust5_04291	mbtF		ko:K04792	ko01053 map01053	Q	Peptide synthetase
kaust5_04314					K	Transcription regulator of the Arc MetJ class
kaust5_05299					S	Belongs to the UPF0145 family
kaust5_05405					S	membrane-anchored protein
kaust5_05597	tpm	2.1.1.67	ko:K00569 ko:K16437 ko:K21336	ko00523 ko00983 ko01055 ko01130 map00523 map00983 map01055 map01130	Q	C-methyltransferase C-terminal domain
